# Supplementary material for: Bio-Based Polymer Developments from Tall Oil Fatty Acids by Exploiting Michael Addition
Source: Polymers (Basel). 2022 Sep 28;14(19):4068. doi: 10.3390/polym14194068 (PMC9571392; doi:10.3390/polym14194068)
Supplement: Supplementary file 1 [file polymers-14-04068-s001.zip]

Archive with 1 entries (1 files):
- polymers-1919468-supplementary.pdf
